# Supplementary material for: Reflecting the real value of health care resources in modelling and cost-effectiveness studies—The example of viral load informed differentiated care
Source: PLoS One. 2018 Jan 2;13(1):e0190283. doi: 10.1371/journal.pone.0190283 (PMC5749768; doi:10.1371/journal.pone.0190283)
Supplement: S1 File — Data underlying Fig 1 on the manuscript "Reflecting the real value of health care resources in modelling and cost-effectiveness studies—the example of viral load informed differentiated care", by Paul Revill, Simon Walker, Valentina Cambiano, Andrew Phillips, Mark Sculpher. (XLSX) [file pone.0190283.s001.xlsx]

## Sheet: Figures
			Programme costs in ($m per 3 months) according to monitoring strategy									Cost-effectiveness planes showing no monitoring, clinical and viral load (DBS) strategies
			(mean over 2015-2034, discounted at 3% per annum from 2015)									(ICER = incremental cost-effectiveness ratio; cost-per-DALY-averted from strategy)
	A: Base case analysis
	(Cost-effectiveness threshold = $500 on clinic visits and all other cost items)
	B: High opportunity cost scenario
	(Cost-effectiveness threshold = $250 on clinic visits and $500 all other cost items)
	B: Low opportunity cost scenario
	(Cost-effectiveness threshold = $2000 on clinic visits and $500 all other cost items)

## Sheet: Recostings and results
		Costs ($m, per 3 months, discounted 3%, 2015-2035)							ICERs				Inc. Net Health Benefit (vs no monitoring)
		A. Base case							A. Base case					Inc DALYs-averted	Inc. Costs (exc. Clinics)	Inc. clinic costs	Inc. NHB
	1st line ART	21.2006	19.3043	17.1089									Clinical	576226	2.11733e+08	2.692e+07	98920.9
	2nd line ART	1.39958	6.55052	11.7801					Inc. DALYs-averted	Inc. Costs	ICER		VLM (DBS)	1.11031e+06	6.43422e+08	-289432000	402326
	VL tests	0	0	2.87509			No monitoring		0	0
	CD4 tests	0.26713	0.26073	0.24594			Clinical		576226	238.652	414.164		CE threshold		500	500
	clinic visit costs	13.5019	13.8384	9.88403			VLM (DBS)		1.11031e+06	362.307	326.313
	HIV tests	6.59015	6.5961	6.60877
	treatment and care	3.84946	3.24194	2.73095
	Total costs	46.8089	49.792	51.2337
							-3.6179
		B. When clinic visit costs x2 higher							B. When clinic visit costs x2 higher
		No monitoring	Clinical	Viral load (DBS)
	1st line ART	21.2006	19.3043	17.1089									* Keeping costs as in base case, changing value through threshold
	2nd line ART	1.39958	6.55052	11.7801					Inc. DALYs-averted	Inc. Costs	ICER		Clinical	576226	2.11733e+08	2.692e+07	45080.9
	VL tests	0	0	2.87509			No monitoring		0	0			VLM (DBS)	1.11031e+06	6.43422e+08	-289432000	981190
	CD4 tests	0.26713	0.26073	0.24594			Clinical		576226	265.573	460.883
	clinic visit costs	27.0039	27.6769	19.7681			VLM (DBS)		1.11031e+06	64.5616	58.1476		CE threshold		500	250
	HIV tests	6.59015	6.5961	6.60877
	treatment and care	3.84946	3.24194	2.73095
	Total costs	60.3108	63.6305	61.1178
		C. When clinic visit costs x0.25 lower							C. When clinic visit costs x0.25 lower
		No monitoring	Clinical	Viral load (DBS)									* Keeping costs as in base case, changing value through threshold
	1st line ART	21.2006	19.3043	17.1089					Inc. DALYs-averted	Inc. Costs	ICER		Clinical	576226	2.11733e+08	2.692e+07	139301
	2nd line ART	1.39958	6.55052	11.7801			No monitoring		0	0			VLM (DBS)	1.11031e+06	6.43422e+08	-289432000	-31821.9
	VL tests	0	0	2.87509			Clinical		576226	218.463	379.127
	CD4 tests	0.26713	0.26073	0.24594			VLM (DBS)		1.11031e+06	571.068	660.212		CE threshold		500	2000
	clinic visit costs	3.37548	3.45961	2.47101
	HIV tests	6.59015	6.5961	6.60877
	treatment and care	3.84946	3.24194	2.73095				3.37548	3.45961	2.47101
	Total costs	36.6824	39.4132	43.8208
